# Supplementary material for: A Multiple-Baseline Evaluation of Acceptance and Commitment Therapy Focused on Repetitive Negative Thinking for Comorbid Generalized Anxiety Disorder and Depression
Source: Front Psychol. 2020 Mar 13;11:356. doi: 10.3389/fpsyg.2020.00356 (PMC7082425; doi:10.3389/fpsyg.2020.00356)
Supplement: DATA SHEET S1 — Dataset of the study. [file Data_Sheet_1.xlsx]

## Sheet: P1
	PSWQ	PTQ	DEPRESSION	ANXIETY	STRESS	DASS-TOTAL	AAQ- II	CFQ	VQ-PROGRESS	VQ-OBSTRUCTION	PHQ-9	GAD-7
LB1	47	49	16	10	14	40	34	44	7	21	19	17
LB2	44	39	21	13	14	48	33	43	6	27
LB3	42	47	21	11	13	45	31	41	2	27
LB4	44	46	21	6	15	42	30	43	4	25
LB5	46	46	21	1	13	35	29	41	7	14
S1-S2	44	45	17	0	10	27	27	40	15	13
S2-S3	41	46	11	1	12	24	31	42	15	9
Post	40	41	9	0	8	17	25	33	16	13
2-week	32	29	4	0	3	7	15	18	19	6
4-week	22	23	9	0	1	10	13	11	16	15
6-week	20	15	3	0	0	3	12	11	16	7
8-week	21	15	0	0	0	0	13	9	24	7
10-week	19	20	0	0	0	0	14	10	26	6
12-week	22	11	0	0	0	0	10	10	26	3

## Sheet: P2
	PSWQ	PTQ	DEPRESSION	ANXIETY	STRESS	DASS-TOTAL	AAQ- II	CFQ	VQ-PROGRESS	VQ-OBSTRUCTION	PHQ-9	GAD-7
LB1	49	57	17	17	20	54	40	45	9	29	25	21
LB2	51	52	10	12	15	37	39	44	22	18
LB3	52	60	18	20	20	58	38	41	3	21
LB4	51	56	18	19	19	56	46	45	8	21
LB5	45	46	10	7	11	28	43	40	15	13
S1-S2	44	49	8	6	10	24	43	44	12	13
S2-S3	44	48	6	4	8	18	43	41	18	13
Post	40	32	3	3	5	11	29	29	21	9
2-week	40	32	3	3	5	11	29	29	21	9
4-week	38	36	8	3	11	22	30	29	13	10
6-week	38	28	1	2	4	7	27	26	20	6
8-week	28	24	1	0	2	3	23	28	21	6
10-week	28	24	1	0	2	3	23	28	21	6
12-week	28	26	1	3	5	9	27	26	20	10

## Sheet: P3
	PSWQ	PTQ	DEPRESSION	ANXIETY	STRESS	DASS-TOTAL	AAQ- II	CFQ	VQ-PROGRESS	VQ-OBSTRUCTION	PHQ-9	GAD-7
LB1	38	35	12	13	14	39	30	32	29	8	17	11
LB2	46	49	9	10	10	29	35	44	14	18
LB3	42	33	1	1	5	7	26	20	25	3
LB4	47	50	14	18	18	50	42	45	14	25
LB5	46	48	1	4	10	15	33	31	27	11
S1-S2	28	25	1	3	10	14	26	30	24	7
S2-S3	22	11	0	1	2	3	12	15	27	2
Post	21	7	1	1	0	2	13	11	27	12
2-week	20	7	0	0	1	1	8	9	24	1
4-week	14	4	0	0	0	0	7	9	26	4
6-week	20	5	0	0	3	3	7	7	19	13
8-week	15	3	2	2	5	9	9	7	27	8
10-week	16	5	0	0	1	1	7	8	25	6
12-week	16	7	1	0	2	3	8	7	25	2

## Sheet: P4
	PSWQ	PTQ	DEPRESSION	ANXIETY	STRESS	DASS-TOTAL	AAQ- II	CFQ	VQ-PROGRESS	VQ-OBSTRUCTION	PHQ-9	GAD-7
LB1	41	45	15	10	10	35	41	40	7	23	19	16
LB2	37	40	9	4	9	22	30	29	20	21
LB3	47	52	18	16	18	52	46	42	8	13
LB4	33	41	9	7	10	26	31	31	16	16
LB5	40	42	12	4	9	25	35	32	13	23
S1-S2	31	34	4	2	7	13	22	21	22	13
S2-S3	29	28	6	3	7	16	19	17	24	6
Post	29	21	5	0	4	9	16	14	23	15
2-week	30	18	5	2	5	12	13	15	22	8
4-week	24	21	2	2	6	10	18	21	16	14
6-week	33	21	3	2	6	11	14	18	9	11
8-week	18	16	4	3	7	14	16	17	12	14
10-week	18	16	4	3	7	14	16	17	12	14
12-week	26	18	2	1	3	6	13	11	20	15

## Sheet: P5
	PSWQ	PTQ	DEPRESSION	ANXIETY	STRESS	DASS-TOTAL	AAQ- II	CFQ	VQ-PROGRESS	VQ-OBSTRUCTION	PHQ-9	GAD-7
LB1	43	45	8	3	16	27	38	45	6	21	18	18
LB2	45	50	13	6	14	33	38	43	10	19
LB3	46	46	20	5	16	41	39	40	7	20
LB4	48	46	16	5	17	38	43	43	9	22
LB5	45	45	14	4	14	32	39	43	7	14
S1-S2	46	43	14	6	15	35	40	40	12	14
S2-S3	46	42	15	4	15	34	43	41	13	19
Post	37	30	7	1	6	14	28	28	21	9
2-week	36	29	7	2	7	16	24	28	17	11
4-week	36	24	7	3	6	16	23	25	20	9
6-week	36	31	6	0	5	11	30	30	20	10
8-week	31	27	6	2	6	14	25	30	20	9
10-week	34	30	7	1	6	14	27	24	21	12
12-week	37	30	7	3	6	16	33	35	15	10

## Sheet: P6
	PSWQ	PTQ	DEPRESSION	ANXIETY	STRESS	DASS-TOTAL	AAQ- II	CFQ	VQ-PROGRESS	VQ-OBSTRUCTION	PHQ-9	GAD-7
LB1	53	45	10	12	13	35	45	44	25	9	10	19
LB2	49	50	10	13	14	37	49	42	23	20
LB3	49	41	13	12	14	39	32	34	18	17
LB4	44	51	16	14	16	46	49	48	23	21
LB5	45	39	15	13	16	44	43	41	21	19
S1-S2	36	33	8	8	9	25	32	37	20	15
S2-S3	25	24	5	5	7	17	28	27	26	14
Post	24	23	7	6	7	20	20	25	25	9
2-week	22	15	1	1	3	5	24	24	30	10
4-week	22	18	0	0	3	3	14	14	30	4
6-week	21	16	2	2	4	8	22	18	30	9
8-week	30	25	1	0	0	1	22	24	20	18
10-week	22	30	3	2	4	9	15	19	24	12
12-week	19	15	1	0	0	1	12	11	24	3

## Sheet: Overall
case	session	phase	PSWQ	PTQ	DEPRESSION	ANXIETY	STRESS	DASS-TOTAL	AAQ- II	CFQ	VQ-PROGRESS	VQ-OBSTRUCTION	trt	session_trt
P1	1	A	47	49	16	10	14	40	34	44	7	21	0	0
P1	2	A	44	39	21	13	14	48	33	43	6	27	0	0
P1	3	A	42	47	21	11	13	45	31	41	2	27	0	0
P1	4	A	44	46	21	6	15	42	30	43	4	25	0	0
P1	5	A	46	46	21	1	13	35	29	41	7	14	0	0
P1	6	B	44	45	17	0	10	27	27	40	15	13	1	0
P1	7	B	41	46	11	1	12	24	31	42	15	9	1	1
P1	8	B	40	41	9	0	8	17	25	33	16	13	1	1
P1	9	B	32	29	4	0	3	7	15	18	19	6	1	1
P1	10	B	22	23	9	0	1	10	13	11	16	15	1	1
P1	11	B	20	15	3	0	0	3	12	11	16	7	1	1
P1	12	B	21	15	0	0	0	0	13	9	24	7	1	1
P1	13	B	19	20	0	0	0	0	14	10	26	6	1	1
P1	14	B	22	11	0	0	0	0	10	10	26	3	1	1
P2	1	A	49	57	17	17	20	54	40	45	9	29	0	0
P2	2	A	51	52	10	12	15	37	39	44	22	18	0	0
P2	3	A	52	60	18	20	20	58	38	41	3	21	0	0
P2	4	A	51	56	18	19	19	56	46	45	8	21	0	0
P2	5	A	45	46	10	7	11	28	43	40	15	13	0	0
P2	6	B	44	49	8	6	10	24	43	44	12	13	1	0
P2	7	B	44	48	6	4	8	18	43	41	18	13	1	1
P2	8	B	40	32	3	3	5	11	29	29	21	9	1	1
P2	9	B	40	32	3	3	5	11	29	29	21	9	1	1
P2	10	B	38	36	8	3	11	22	30	29	13	10	1	1
P2	11	B	38	28	1	2	4	7	27	26	20	6	1	1
P2	12	B	28	24	1	0	2	3	23	28	21	6	1	1
P2	13	B	28	24	1	0	2	3	23	28	21	6	1	1
P2	14	B	28	26	1	3	5	9	27	26	20	10	1	1
P3	1	A	38	35	12	13	14	39	30	32	29	8	0	0
P3	2	A	46	49	9	10	10	29	35	44	14	18	0	0
P3	3	A	42	33	1	1	5	7	26	20	25	3	0	0
P3	4	A	47	50	14	18	18	50	42	45	14	25	0	0
P3	5	A	46	48	1	4	10	15	33	31	27	11	0	0
P3	6	B	28	25	1	3	10	14	26	30	24	7	1	0
P3	7	B	22	11	0	1	2	3	12	15	27	2	1	1
P3	8	B	21	7	1	1	0	2	13	11	27	12	1	1
P3	9	B	20	7	0	0	1	1	8	9	24	1	1	1
P3	10	B	14	4	0	0	0	0	7	9	26	4	1	1
P3	11	B	20	5	0	0	3	3	7	7	19	13	1	1
P3	12	B	15	3	2	2	5	9	9	7	27	8	1	1
P3	13	B	16	5	0	0	1	1	7	8	25	6	1	1
P3	14	B	16	7	1	0	2	3	8	7	25	2	1	1
P4	1	A	41	45	15	10	10	35	41	40	7	23	0	0
P4	2	A	37	40	9	4	9	22	30	29	20	21	0	0
P4	3	A	47	52	18	16	18	52	46	42	8	13	0	0
P4	4	A	33	41	9	7	10	26	31	31	16	16	0	0
P4	5	A	40	42	12	4	9	25	35	32	13	23	0	0
P4	6	B	31	34	4	2	7	13	22	21	22	13	1	0
P4	7	B	29	28	6	3	7	16	19	17	24	6	1	1
P4	8	B	29	21	5	0	4	9	16	14	23	15	1	1
P4	9	B	30	18	5	2	5	12	13	15	22	8	1	1
P4	10	B	24	21	2	2	6	10	18	21	16	14	1	1
P4	11	B	33	21	3	2	6	11	14	18	9	11	1	1
P4	12	B	18	16	4	3	7	14	16	17	12	14	1	1
P4	13	B	18	16	4	3	7	14	16	17	12	14	1	1
P4	14	B	26	18	2	1	3	6	13	11	20	15	1	1
P5	1	A	43	45	8	3	16	27	38	45	6	21	0	0
P5	2	A	45	50	13	6	14	33	38	43	10	19	0	0
P5	3	A	46	46	20	5	16	41	39	40	7	20	0	0
P5	4	A	48	46	16	5	17	38	43	43	9	22	0	0
P5	5	A	45	45	14	4	14	32	39	43	7	14	0	0
P5	6	B	46	43	14	6	15	35	40	40	12	14	1	0
P5	7	B	46	42	15	4	15	34	43	41	13	19	1	1
P5	8	B	37	30	7	1	6	14	28	28	21	9	1	1
P5	9	B	36	29	7	2	7	16	24	28	17	11	1	1
P5	10	B	36	24	7	3	6	16	23	25	20	9	1	1
P5	11	B	36	31	6	0	5	11	30	30	20	10	1	1
P5	12	B	31	27	6	2	6	14	25	30	20	9	1	1
P5	13	B	34	30	7	1	6	14	27	24	21	12	1	1
P5	14	B	37	30	7	3	6	16	33	35	15	10	1	1
P6	1	A	53	45	10	12	13	35	45	44	25	9	0	0
P6	2	A	49	50	10	13	14	37	49	42	23	20	0	0
P6	3	A	49	41	13	12	14	39	32	34	18	17	0	0
P6	4	A	44	51	16	14	16	46	49	48	23	21	0	0
P6	5	A	45	39	15	13	16	44	43	41	21	19	0	0
P6	6	B	36	33	8	8	9	25	32	37	20	15	1	0
P6	7	B	25	24	5	5	7	17	28	27	26	14	1	1
P6	8	B	24	23	7	6	7	20	20	25	25	9	1	1
P6	9	B	22	15	1	1	3	5	24	24	30	10	1	1
P6	10	B	22	18	0	0	3	3	14	14	30	4	1	1
P6	11	B	21	16	2	2	4	8	22	18	30	9	1	1
P6	12	B	30	25	1	0	0	1	22	24	20	18	1	1
P6	13	B	22	30	3	2	4	9	15	19	24	12	1	1
P6	14	B	19	15	1	0	0	1	12	11	24	3	1	1
